# Supplementary material for: Predicting Adverse Outcomes in Upper Gastrointestinal Bleeding: A Focus on Blood Urea Nitrogen‐Based Ratios and Age‐Adjusted Shock Index
Source: Emerg Med Int. 2026 Jul 8;2026:3772312. doi: 10.1155/emmi/3772312 (PMC13342697; doi:10.1155/emmi/3772312)
Supplement: Supplementary file 1 — Supporting Information Supporting Information 1. Multivariable logistic regression model for ICU admission, including regression coefficients, odds ratios, and 95% confidence intervals. Supporting Information 2. Pairwise comparisons of ROC curve AUCs using the DeLong method. Supporting Information 3. Multicollinearity assessment of variables included in the multivariable model using variance inflation factor (VIF) and tolerance statistics. Supporting Information 4. Decision curve analysis (DCA) demonstrating the clinical utility of the Hb/BUN ratio model for predicting ICU admission and in‐hospital mortality. Supporting Information 5. Completed TRIPOD checklist for transparent reporting of the study in accordance with TRIPOD recommendations. [file EMMI-2026-3772312-s001.zip]

Archive with 2 entries (2 files):
- Supp Material.docx
- TRIPOD_Checklist_Filled.docx
